# Supplementary material for: Airway management during ongoing chest compressions–direct vs. video laryngoscopy. A randomised manikin study
Source: PLoS One. 2023 Feb 9;18(2):e0281186. doi: 10.1371/journal.pone.0281186 (PMC9910718; doi:10.1371/journal.pone.0281186)
Supplement: S1 Data — (XLSX) [file pone.0281186.s001.xlsx]

## Sheet: Tabelle1
Consecutive	Profession	years of	Group	FPS	TTI
Number	0=Doc/1=Nurse	experience	0=KL/1=VL	0=no/1=yes	Seconds
1	1	2	1	1	34
2	1	5	0	1	37
3	0	3	1	1	25
4	0	1	1	1	29
5	0	1	1	1	31
6	1	15	0	0	45
7	0	6	0	1	36
8	1	10	1	1	20
9	1	18	0	1	29
10	1	20	0	1	33
11	0	15	1	1	28
12	1	20	1	1	28
13	0	3	1	1	18
14	0	5	0	1	26
15	1	20	1	1	30
16	0	30	0	1	29
17	1	28	0	1	41
18	1	32	1	1	34
19	1	32	0	0	53
20	0	18	0	0	44
21	0	7	1	1	19
22	0	5	0	1	87
23	1	34	1	1	24
24	1	33	0	1	21
25	0	4	1	1	23
26	1	5	1	1	30
27	1	24	0	1	36
28	0	7	1	1	21
29	0	3	1	1	27
30	1	25	0	0	103
31	1	28	1	1	28
32	0	9	0	0	119
33	1	5	1	1	32
34	0	5	1	1	16
35	0	3	0	1	27
36	0	1	0	0	211
37	1	6	0	0	150
38	1	3	1	1	34
39	0	9	1	1	31
40	0	19	0	1	44
41	0	9	0	1	52
42	1	4	1	1	24
43	1	5	1	1	23
44	0	5	0	1	29
45	0	6	1	1	21
46	0	5	0	1	26
47	1	5	0	1	25
48	0	5	1	1	17
49	1	4	1	1	31
50	1	2	0	1	30
51	1	15	0	0	60
52	1	15	0	1	23
53	1	2	0	0	65
54	0	4	0	1	30
55	0	1	1	1	41
56	0	10	1	1	22
